# Supplementary material for: The Mechanisms and Management of Age-Related Oxidative Stress in Male Hypogonadism Associated with Non-communicable Chronic Disease
Source: Antioxidants (Basel). 2021 Nov 18;10(11):1834. doi: 10.3390/antiox10111834 (PMC8615233; doi:10.3390/antiox10111834)
Supplement: Supplementary file 1 [file antioxidants-10-01834-s001.zip]

Archive with 1 entries (1 files):
- antioxidants-1442150-supplementary.pdf
